# Supplementary material for: Nitric Oxide Mitigates the Deleterious Effects Caused by Infection of Pseudomonas syringae pv. syringae and Modulates the Carbon Assimilation Process in Sweet Cherry under Water Stress
Source: Plants (Basel). 2024 May 14;13(10):1361. doi: 10.3390/plants13101361 (PMC11125257; doi:10.3390/plants13101361)
Supplement: Supplementary file 1 [file plants-13-01361-s001.zip]

Archive with 1 entries (1 files):
- plants-2975967-supplementary.pdf
